# Supplementary material for: Comprehensive Analysis of Hormonal Signaling Pathways and Gene Expression in Flesh Segment Development of Chinese Bayberry (Myrica rubra)
Source: Plants (Basel). 2025 Feb 13;14(4):571. doi: 10.3390/plants14040571 (PMC11858897; doi:10.3390/plants14040571)
Supplement: Supplementary file 1 [file plants-14-00571-s001.zip]

Archive with 6 entries (6 files):
- Certification.pdf
- Figure S1.tif
- Figure S2.tif
- Figure S3.tif
- Table S1.pdf
- Table S2.pdf
